# Supplementary material for: Data-driven multilayer complex networks of sustainable development goals
Source: Data Brief. 2019 May 23;25:104049. doi: 10.1016/j.dib.2019.104049 (PMC6554224; doi:10.1016/j.dib.2019.104049)
Supplement: Multimedia component 2 [file mmc2.zip]

Archive with 1 entries (1 files):
- Fig5A.cyjs
