# Supplementary material for: Data-driven multilayer complex networks of sustainable development goals
Source: Data Brief. 2019 May 23;25:104049. doi: 10.1016/j.dib.2019.104049 (PMC6554224; doi:10.1016/j.dib.2019.104049)
Supplement: Multimedia component 2 [file mmc2.zip › Fig5A.cyjs]

{
  "format_version" : "1.0",
  "generated_by" : "cytoscape-3.7.1",
  "target_cytoscapejs_version" : "~2.1",
  "data" : {
    "shared_name" : "GTIV_VITG.txt",
    "name" : "Fig5A_Goal_Goal_Network_World_Bank",
    "SUID" : 114,
    "__Annotations" : [ ],
    "selected" : true
  },
  "elements" : {
    "nodes" : [ {
      "data" : {
        "id" : "136",
        "ClosenessCentrality" : 0.52173913,
        "degree_layout" : 4,
        "Eccentricity" : 3,
        "Degree" : 6,
        "PartnerOfMultiEdgedNodePairs" : 2,
        "ClusteringCoefficient" : 0.0,
        "Radiality" : 0.69444444,
        "Stress" : 2,
        "TopologicalCoefficient" : 0.83333333,
        "shared_name" : "SDG5",
        "BetweennessCentrality" : 0.0021645,
        "NumberOfUndirectedEdges" : 0,
        "name" : "SDG5",
        "SelfLoops" : 1,
        "SUID" : 136,
        "IsSingleNode" : false,
        "NumberOfDirectedEdges" : 5,
        "AverageShortestPathLength" : 1.91666667,
        "selected" : false,
        "NeighborhoodConnectivity" : 8.5
      },
      "position" : {
        "x" : 69.87908856388066,
        "y" : -59.574346973659985
      },
      "selected" : false
    }, {
      "data" : {
        "id" : "135",
        "ClosenessCentrality" : 0.85714286,
        "degree_layout" : 20,
        "Eccentricity" : 2,
        "Degree" : 22,
        "PartnerOfMultiEdgedNodePairs" : 10,
        "ClusteringCoefficient" : 0.84444444,
        "Radiality" : 0.94444444,
        "Stress" : 16,
        "TopologicalCoefficient" : 0.775,
        "shared_name" : "SDG9",
        "BetweennessCentrality" : 0.01911283,
        "NumberOfUndirectedEdges" : 0,
        "name" : "SDG9",
        "SelfLoops" : 1,
        "SUID" : 135,
        "IsSingleNode" : false,
        "NumberOfDirectedEdges" : 21,
        "AverageShortestPathLength" : 1.16666667,
        "selected" : false,
        "NeighborhoodConnectivity" : 9.3
      },
      "position" : {
        "x" : -61.13496991713629,
        "y" : 55.07161025520817
      },
      "selected" : false
    }, {
      "data" : {
        "id" : "134",
        "ClosenessCentrality" : 0.75,
        "degree_layout" : 16,
        "Eccentricity" : 2,
        "Degree" : 18,
        "PartnerOfMultiEdgedNodePairs" : 8,
        "ClusteringCoefficient" : 0.92857143,
        "Radiality" : 0.88888889,
        "Stress" : 4,
        "TopologicalCoefficient" : 0.82291667,
        "shared_name" : "SDG8",
        "BetweennessCentrality" : 0.00468975,
        "NumberOfUndirectedEdges" : 0,
        "name" : "SDG8",
        "SelfLoops" : 1,
        "SUID" : 134,
        "IsSingleNode" : false,
        "NumberOfDirectedEdges" : 17,
        "AverageShortestPathLength" : 1.33333333,
        "selected" : false,
        "NeighborhoodConnectivity" : 9.875
      },
      "position" : {
        "x" : 21.13514903701224,
        "y" : -18.9409954843794
      },
      "selected" : false
    }, {
      "data" : {
        "id" : "133",
        "ClosenessCentrality" : 0.70588235,
        "degree_layout" : 16,
        "Eccentricity" : 3,
        "Degree" : 16,
        "PartnerOfMultiEdgedNodePairs" : 8,
        "ClusteringCoefficient" : 0.89285714,
        "Radiality" : 0.86111111,
        "Stress" : 6,
        "TopologicalCoefficient" : 0.875,
        "shared_name" : "SDG7",
        "BetweennessCentrality" : 0.00757576,
        "NumberOfUndirectedEdges" : 0,
        "name" : "SDG7",
        "SelfLoops" : 0,
        "SUID" : 133,
        "IsSingleNode" : false,
        "NumberOfDirectedEdges" : 16,
        "AverageShortestPathLength" : 1.41666667,
        "selected" : false,
        "NeighborhoodConnectivity" : 9.625
      },
      "position" : {
        "x" : -124.16457835216079,
        "y" : 78.89961242675781
      },
      "selected" : false
    }, {
      "data" : {
        "id" : "132",
        "ClosenessCentrality" : 0.8,
        "degree_layout" : 18,
        "Eccentricity" : 2,
        "Degree" : 20,
        "PartnerOfMultiEdgedNodePairs" : 9,
        "ClusteringCoefficient" : 0.88888889,
        "Radiality" : 0.91666667,
        "Stress" : 10,
        "TopologicalCoefficient" : 0.7962963,
        "shared_name" : "SDG6",
        "BetweennessCentrality" : 0.0106352,
        "NumberOfUndirectedEdges" : 0,
        "name" : "SDG6",
        "SelfLoops" : 1,
        "SUID" : 132,
        "IsSingleNode" : false,
        "NumberOfDirectedEdges" : 19,
        "AverageShortestPathLength" : 1.25,
        "selected" : false,
        "NeighborhoodConnectivity" : 9.55555556
      },
      "position" : {
        "x" : -76.21751872081313,
        "y" : 112.85928344726562
      },
      "selected" : false
    }, {
      "data" : {
        "id" : "131",
        "ClosenessCentrality" : 0.92307692,
        "degree_layout" : 22,
        "Eccentricity" : 2,
        "Degree" : 24,
        "PartnerOfMultiEdgedNodePairs" : 11,
        "ClusteringCoefficient" : 0.78181818,
        "Radiality" : 0.97222222,
        "Stress" : 28,
        "TopologicalCoefficient" : 0.75,
        "shared_name" : "SDG4",
        "BetweennessCentrality" : 0.03860445,
        "NumberOfUndirectedEdges" : 0,
        "name" : "SDG4",
        "SelfLoops" : 1,
        "SUID" : 131,
        "IsSingleNode" : false,
        "NumberOfDirectedEdges" : 23,
        "AverageShortestPathLength" : 1.08333333,
        "selected" : false,
        "NeighborhoodConnectivity" : 9.0
      },
      "position" : {
        "x" : 28.759818162731797,
        "y" : 46.518856048583984
      },
      "selected" : false
    }, {
      "data" : {
        "id" : "130",
        "ClosenessCentrality" : 0.85714286,
        "degree_layout" : 20,
        "Eccentricity" : 2,
        "Degree" : 22,
        "PartnerOfMultiEdgedNodePairs" : 10,
        "ClusteringCoefficient" : 0.68888889,
        "Radiality" : 0.94444444,
        "Stress" : 44,
        "TopologicalCoefficient" : 0.78181818,
        "shared_name" : "SDG3",
        "BetweennessCentrality" : 0.11376124,
        "NumberOfUndirectedEdges" : 0,
        "name" : "SDG3",
        "SelfLoops" : 1,
        "SUID" : 130,
        "IsSingleNode" : false,
        "NumberOfDirectedEdges" : 21,
        "AverageShortestPathLength" : 1.16666667,
        "selected" : false,
        "NeighborhoodConnectivity" : 8.7
      },
      "position" : {
        "x" : 100.72887125987562,
        "y" : 58.5643310546875
      },
      "selected" : false
    }, {
      "data" : {
        "id" : "129",
        "ClosenessCentrality" : 0.85714286,
        "degree_layout" : 20,
        "Eccentricity" : 2,
        "Degree" : 22,
        "PartnerOfMultiEdgedNodePairs" : 10,
        "ClusteringCoefficient" : 0.84444444,
        "Radiality" : 0.94444444,
        "Stress" : 18,
        "TopologicalCoefficient" : 0.78333333,
        "shared_name" : "SDG2",
        "BetweennessCentrality" : 0.01966506,
        "NumberOfUndirectedEdges" : 0,
        "name" : "SDG2",
        "SelfLoops" : 1,
        "SUID" : 129,
        "IsSingleNode" : false,
        "NumberOfDirectedEdges" : 21,
        "AverageShortestPathLength" : 1.16666667,
        "selected" : false,
        "NeighborhoodConnectivity" : 9.4
      },
      "position" : {
        "x" : -86.4971101955325,
        "y" : -28.13194067038601
      },
      "selected" : false
    }, {
      "data" : {
        "id" : "128",
        "ClosenessCentrality" : 0.70588235,
        "degree_layout" : 14,
        "Eccentricity" : 2,
        "Degree" : 16,
        "PartnerOfMultiEdgedNodePairs" : 7,
        "ClusteringCoefficient" : 0.71428571,
        "Radiality" : 0.86111111,
        "Stress" : 22,
        "TopologicalCoefficient" : 0.79220779,
        "shared_name" : "SDG17",
        "BetweennessCentrality" : 0.05128205,
        "NumberOfUndirectedEdges" : 0,
        "name" : "SDG17",
        "SelfLoops" : 1,
        "SUID" : 128,
        "IsSingleNode" : false,
        "NumberOfDirectedEdges" : 15,
        "AverageShortestPathLength" : 1.41666667,
        "selected" : false,
        "NeighborhoodConnectivity" : 8.85714286
      },
      "position" : {
        "x" : -21.901186875092264,
        "y" : -64.59504916925276
      },
      "selected" : false
    }, {
      "data" : {
        "id" : "127",
        "ClosenessCentrality" : 0.85714286,
        "degree_layout" : 20,
        "Eccentricity" : 2,
        "Degree" : 22,
        "PartnerOfMultiEdgedNodePairs" : 10,
        "ClusteringCoefficient" : 0.84444444,
        "Radiality" : 0.94444444,
        "Stress" : 18,
        "TopologicalCoefficient" : 0.78333333,
        "shared_name" : "SDG16",
        "BetweennessCentrality" : 0.01966506,
        "NumberOfUndirectedEdges" : 0,
        "name" : "SDG16",
        "SelfLoops" : 1,
        "SUID" : 127,
        "IsSingleNode" : false,
        "NumberOfDirectedEdges" : 21,
        "AverageShortestPathLength" : 1.16666667,
        "selected" : false,
        "NeighborhoodConnectivity" : 9.4
      },
      "position" : {
        "x" : -107.18342763938016,
        "y" : -0.5273187831789805
      },
      "selected" : false
    }, {
      "data" : {
        "id" : "126",
        "ClosenessCentrality" : 0.66666667,
        "degree_layout" : 12,
        "Eccentricity" : 2,
        "Degree" : 12,
        "PartnerOfMultiEdgedNodePairs" : 6,
        "ClusteringCoefficient" : 0.93333333,
        "Radiality" : 0.83333333,
        "Stress" : 4,
        "TopologicalCoefficient" : 0.81944444,
        "shared_name" : "SDG15",
        "BetweennessCentrality" : 0.00305944,
        "NumberOfUndirectedEdges" : 0,
        "name" : "SDG15",
        "SelfLoops" : 0,
        "SUID" : 126,
        "IsSingleNode" : false,
        "NumberOfDirectedEdges" : 12,
        "AverageShortestPathLength" : 1.5,
        "selected" : false,
        "NeighborhoodConnectivity" : 9.83333333
      },
      "position" : {
        "x" : -0.33347148398462423,
        "y" : 127.7991367630798
      },
      "selected" : false
    }, {
      "data" : {
        "id" : "125",
        "ClosenessCentrality" : 0.85714286,
        "degree_layout" : 20,
        "Eccentricity" : 2,
        "Degree" : 22,
        "PartnerOfMultiEdgedNodePairs" : 10,
        "ClusteringCoefficient" : 0.84444444,
        "Radiality" : 0.94444444,
        "Stress" : 18,
        "TopologicalCoefficient" : 0.78333333,
        "shared_name" : "SDG10",
        "BetweennessCentrality" : 0.01966506,
        "NumberOfUndirectedEdges" : 0,
        "name" : "SDG10",
        "SelfLoops" : 1,
        "SUID" : 125,
        "IsSingleNode" : false,
        "NumberOfDirectedEdges" : 21,
        "AverageShortestPathLength" : 1.16666667,
        "selected" : false,
        "NeighborhoodConnectivity" : 9.4
      },
      "position" : {
        "x" : -29.57153204217599,
        "y" : -1.1790634782755518
      },
      "selected" : false
    }, {
      "data" : {
        "id" : "124",
        "ClosenessCentrality" : 0.92307692,
        "degree_layout" : 22,
        "Eccentricity" : 2,
        "Degree" : 24,
        "PartnerOfMultiEdgedNodePairs" : 11,
        "ClusteringCoefficient" : 0.78181818,
        "Radiality" : 0.97222222,
        "Stress" : 28,
        "TopologicalCoefficient" : 0.75,
        "shared_name" : "SDG1",
        "BetweennessCentrality" : 0.03860445,
        "NumberOfUndirectedEdges" : 0,
        "name" : "SDG1",
        "SelfLoops" : 1,
        "SUID" : 124,
        "IsSingleNode" : false,
        "NumberOfDirectedEdges" : 23,
        "AverageShortestPathLength" : 1.08333333,
        "selected" : false,
        "NeighborhoodConnectivity" : 9.0
      },
      "position" : {
        "x" : 15.920992936901719,
        "y" : 67.65792846679688
      },
      "selected" : false
    } ],
    "edges" : [ {
      "data" : {
        "id" : "248",
        "source" : "136",
        "target" : "130",
        "EdgeBetweenness" : 15.51648352,
        "shared_name" : "SDG5 (interacts with) SDG3",
        "shared_interaction" : "interacts with",
        "name" : "SDG5 (interacts with) SDG3",
        "interaction" : "interacts with",
        "Column_3" : 1,
        "SUID" : 248,
        "selected" : false
      },
      "selected" : false
    }, {
      "data" : {
        "id" : "247",
        "source" : "136",
        "target" : "128",
        "EdgeBetweenness" : 9.05494505,
        "shared_name" : "SDG5 (interacts with) SDG17",
        "shared_interaction" : "interacts with",
        "name" : "SDG5 (interacts with) SDG17",
        "interaction" : "interacts with",
        "Column_3" : 2,
        "SUID" : 247,
        "selected" : false
      },
      "selected" : false
    }, {
      "data" : {
        "id" : "246",
        "source" : "135",
        "target" : "134",
        "EdgeBetweenness" : 3.45238095,
        "shared_name" : "SDG9 (interacts with) SDG8",
        "shared_interaction" : "interacts with",
        "name" : "SDG9 (interacts with) SDG8",
        "interaction" : "interacts with",
        "Column_3" : 1,
        "SUID" : 246,
        "selected" : false
      },
      "selected" : false
    }, {
      "data" : {
        "id" : "245",
        "source" : "135",
        "target" : "133",
        "EdgeBetweenness" : 2.73717949,
        "shared_name" : "SDG9 (interacts with) SDG7",
        "shared_interaction" : "interacts with",
        "name" : "SDG9 (interacts with) SDG7",
        "interaction" : "interacts with",
        "Column_3" : 1,
        "SUID" : 245,
        "selected" : false
      },
      "selected" : false
    }, {
      "data" : {
        "id" : "244",
        "source" : "135",
        "target" : "132",
        "EdgeBetweenness" : 2.28571429,
        "shared_name" : "SDG9 (interacts with) SDG6",
        "shared_interaction" : "interacts with",
        "name" : "SDG9 (interacts with) SDG6",
        "interaction" : "interacts with",
        "Column_3" : 4,
        "SUID" : 244,
        "selected" : false
      },
      "selected" : false
    }, {
      "data" : {
        "id" : "243",
        "source" : "135",
        "target" : "131",
        "EdgeBetweenness" : 2.33333333,
        "shared_name" : "SDG9 (interacts with) SDG4",
        "shared_interaction" : "interacts with",
        "name" : "SDG9 (interacts with) SDG4",
        "interaction" : "interacts with",
        "Column_3" : 15,
        "SUID" : 243,
        "selected" : false
      },
      "selected" : false
    }, {
      "data" : {
        "id" : "242",
        "source" : "135",
        "target" : "130",
        "EdgeBetweenness" : 4.40384615,
        "shared_name" : "SDG9 (interacts with) SDG3",
        "shared_interaction" : "interacts with",
        "name" : "SDG9 (interacts with) SDG3",
        "interaction" : "interacts with",
        "Column_3" : 3,
        "SUID" : 242,
        "selected" : false
      },
      "selected" : false
    }, {
      "data" : {
        "id" : "241",
        "source" : "135",
        "target" : "129",
        "EdgeBetweenness" : 2.66666667,
        "shared_name" : "SDG9 (interacts with) SDG2",
        "shared_interaction" : "interacts with",
        "name" : "SDG9 (interacts with) SDG2",
        "interaction" : "interacts with",
        "Column_3" : 3,
        "SUID" : 241,
        "selected" : false
      },
      "selected" : false
    }, {
      "data" : {
        "id" : "240",
        "source" : "135",
        "target" : "127",
        "EdgeBetweenness" : 2.66666667,
        "shared_name" : "SDG9 (interacts with) SDG16",
        "shared_interaction" : "interacts with",
        "name" : "SDG9 (interacts with) SDG16",
        "interaction" : "interacts with",
        "Column_3" : 12,
        "SUID" : 240,
        "selected" : false
      },
      "selected" : false
    }, {
      "data" : {
        "id" : "239",
        "source" : "135",
        "target" : "126",
        "EdgeBetweenness" : 3.5,
        "shared_name" : "SDG9 (interacts with) SDG15",
        "shared_interaction" : "interacts with",
        "name" : "SDG9 (interacts with) SDG15",
        "interaction" : "interacts with",
        "Column_3" : 2,
        "SUID" : 239,
        "selected" : false
      },
      "selected" : false
    }, {
      "data" : {
        "id" : "238",
        "source" : "135",
        "target" : "125",
        "EdgeBetweenness" : 2.66666667,
        "shared_name" : "SDG9 (interacts with) SDG10",
        "shared_interaction" : "interacts with",
        "name" : "SDG9 (interacts with) SDG10",
        "interaction" : "interacts with",
        "Column_3" : 15,
        "SUID" : 238,
        "selected" : false
      },
      "selected" : false
    }, {
      "data" : {
        "id" : "237",
        "source" : "135",
        "target" : "124",
        "EdgeBetweenness" : 2.33333333,
        "shared_name" : "SDG9 (interacts with) SDG1",
        "shared_interaction" : "interacts with",
        "name" : "SDG9 (interacts with) SDG1",
        "interaction" : "interacts with",
        "Column_3" : 11,
        "SUID" : 237,
        "selected" : false
      },
      "selected" : false
    }, {
      "data" : {
        "id" : "235",
        "source" : "134",
        "target" : "131",
        "EdgeBetweenness" : 3.11904762,
        "shared_name" : "SDG8 (interacts with) SDG4",
        "shared_interaction" : "interacts with",
        "name" : "SDG8 (interacts with) SDG4",
        "interaction" : "interacts with",
        "Column_3" : 6,
        "SUID" : 235,
        "selected" : false
      },
      "selected" : false
    }, {
      "data" : {
        "id" : "234",
        "source" : "134",
        "target" : "130",
        "EdgeBetweenness" : 4.07142857,
        "shared_name" : "SDG8 (interacts with) SDG3",
        "shared_interaction" : "interacts with",
        "name" : "SDG8 (interacts with) SDG3",
        "interaction" : "interacts with",
        "Column_3" : 3,
        "SUID" : 234,
        "selected" : false
      },
      "selected" : false
    }, {
      "data" : {
        "id" : "233",
        "source" : "134",
        "target" : "129",
        "EdgeBetweenness" : 2.61904762,
        "shared_name" : "SDG8 (interacts with) SDG2",
        "shared_interaction" : "interacts with",
        "name" : "SDG8 (interacts with) SDG2",
        "interaction" : "interacts with",
        "Column_3" : 1,
        "SUID" : 233,
        "selected" : false
      },
      "selected" : false
    }, {
      "data" : {
        "id" : "232",
        "source" : "134",
        "target" : "128",
        "EdgeBetweenness" : 3.61904762,
        "shared_name" : "SDG8 (interacts with) SDG17",
        "shared_interaction" : "interacts with",
        "name" : "SDG8 (interacts with) SDG17",
        "interaction" : "interacts with",
        "Column_3" : 1,
        "SUID" : 232,
        "selected" : false
      },
      "selected" : false
    }, {
      "data" : {
        "id" : "231",
        "source" : "134",
        "target" : "127",
        "EdgeBetweenness" : 2.61904762,
        "shared_name" : "SDG8 (interacts with) SDG16",
        "shared_interaction" : "interacts with",
        "name" : "SDG8 (interacts with) SDG16",
        "interaction" : "interacts with",
        "Column_3" : 4,
        "SUID" : 231,
        "selected" : false
      },
      "selected" : false
    }, {
      "data" : {
        "id" : "230",
        "source" : "134",
        "target" : "125",
        "EdgeBetweenness" : 2.61904762,
        "shared_name" : "SDG8 (interacts with) SDG10",
        "shared_interaction" : "interacts with",
        "name" : "SDG8 (interacts with) SDG10",
        "interaction" : "interacts with",
        "Column_3" : 10,
        "SUID" : 230,
        "selected" : false
      },
      "selected" : false
    }, {
      "data" : {
        "id" : "229",
        "source" : "134",
        "target" : "124",
        "EdgeBetweenness" : 3.11904762,
        "shared_name" : "SDG8 (interacts with) SDG1",
        "shared_interaction" : "interacts with",
        "name" : "SDG8 (interacts with) SDG1",
        "interaction" : "interacts with",
        "Column_3" : 3,
        "SUID" : 229,
        "selected" : false
      },
      "selected" : false
    }, {
      "data" : {
        "id" : "227",
        "source" : "133",
        "target" : "132",
        "EdgeBetweenness" : 2.40384615,
        "shared_name" : "SDG7 (interacts with) SDG6",
        "shared_interaction" : "interacts with",
        "name" : "SDG7 (interacts with) SDG6",
        "interaction" : "interacts with",
        "Column_3" : 2,
        "SUID" : 227,
        "selected" : false
      },
      "selected" : false
    }, {
      "data" : {
        "id" : "226",
        "source" : "133",
        "target" : "131",
        "EdgeBetweenness" : 3.29102564,
        "shared_name" : "SDG7 (interacts with) SDG4",
        "shared_interaction" : "interacts with",
        "name" : "SDG7 (interacts with) SDG4",
        "interaction" : "interacts with",
        "Column_3" : 6,
        "SUID" : 226,
        "selected" : false
      },
      "selected" : false
    }, {
      "data" : {
        "id" : "225",
        "source" : "133",
        "target" : "129",
        "EdgeBetweenness" : 3.62435897,
        "shared_name" : "SDG7 (interacts with) SDG2",
        "shared_interaction" : "interacts with",
        "name" : "SDG7 (interacts with) SDG2",
        "interaction" : "interacts with",
        "Column_3" : 1,
        "SUID" : 225,
        "selected" : false
      },
      "selected" : false
    }, {
      "data" : {
        "id" : "224",
        "source" : "133",
        "target" : "127",
        "EdgeBetweenness" : 3.62435897,
        "shared_name" : "SDG7 (interacts with) SDG16",
        "shared_interaction" : "interacts with",
        "name" : "SDG7 (interacts with) SDG16",
        "interaction" : "interacts with",
        "Column_3" : 2,
        "SUID" : 224,
        "selected" : false
      },
      "selected" : false
    }, {
      "data" : {
        "id" : "223",
        "source" : "133",
        "target" : "126",
        "EdgeBetweenness" : 3.40384615,
        "shared_name" : "SDG7 (interacts with) SDG15",
        "shared_interaction" : "interacts with",
        "name" : "SDG7 (interacts with) SDG15",
        "interaction" : "interacts with",
        "Column_3" : 1,
        "SUID" : 223,
        "selected" : false
      },
      "selected" : false
    }, {
      "data" : {
        "id" : "222",
        "source" : "133",
        "target" : "125",
        "EdgeBetweenness" : 3.62435897,
        "shared_name" : "SDG7 (interacts with) SDG10",
        "shared_interaction" : "interacts with",
        "name" : "SDG7 (interacts with) SDG10",
        "interaction" : "interacts with",
        "Column_3" : 3,
        "SUID" : 222,
        "selected" : false
      },
      "selected" : false
    }, {
      "data" : {
        "id" : "221",
        "source" : "133",
        "target" : "124",
        "EdgeBetweenness" : 3.29102564,
        "shared_name" : "SDG7 (interacts with) SDG1",
        "shared_interaction" : "interacts with",
        "name" : "SDG7 (interacts with) SDG1",
        "interaction" : "interacts with",
        "Column_3" : 7,
        "SUID" : 221,
        "selected" : false
      },
      "selected" : false
    }, {
      "data" : {
        "id" : "218",
        "source" : "132",
        "target" : "131",
        "EdgeBetweenness" : 2.68571429,
        "shared_name" : "SDG6 (interacts with) SDG4",
        "shared_interaction" : "interacts with",
        "name" : "SDG6 (interacts with) SDG4",
        "interaction" : "interacts with",
        "Column_3" : 19,
        "SUID" : 218,
        "selected" : false
      },
      "selected" : false
    }, {
      "data" : {
        "id" : "217",
        "source" : "132",
        "target" : "130",
        "EdgeBetweenness" : 4.68956044,
        "shared_name" : "SDG6 (interacts with) SDG3",
        "shared_interaction" : "interacts with",
        "name" : "SDG6 (interacts with) SDG3",
        "interaction" : "interacts with",
        "Column_3" : 6,
        "SUID" : 217,
        "selected" : false
      },
      "selected" : false
    }, {
      "data" : {
        "id" : "216",
        "source" : "132",
        "target" : "129",
        "EdgeBetweenness" : 3.01904762,
        "shared_name" : "SDG6 (interacts with) SDG2",
        "shared_interaction" : "interacts with",
        "name" : "SDG6 (interacts with) SDG2",
        "interaction" : "interacts with",
        "Column_3" : 2,
        "SUID" : 216,
        "selected" : false
      },
      "selected" : false
    }, {
      "data" : {
        "id" : "215",
        "source" : "132",
        "target" : "127",
        "EdgeBetweenness" : 3.01904762,
        "shared_name" : "SDG6 (interacts with) SDG16",
        "shared_interaction" : "interacts with",
        "name" : "SDG6 (interacts with) SDG16",
        "interaction" : "interacts with",
        "Column_3" : 7,
        "SUID" : 215,
        "selected" : false
      },
      "selected" : false
    }, {
      "data" : {
        "id" : "214",
        "source" : "132",
        "target" : "126",
        "EdgeBetweenness" : 3.0,
        "shared_name" : "SDG6 (interacts with) SDG15",
        "shared_interaction" : "interacts with",
        "name" : "SDG6 (interacts with) SDG15",
        "interaction" : "interacts with",
        "Column_3" : 1,
        "SUID" : 214,
        "selected" : false
      },
      "selected" : false
    }, {
      "data" : {
        "id" : "213",
        "source" : "132",
        "target" : "125",
        "EdgeBetweenness" : 3.01904762,
        "shared_name" : "SDG6 (interacts with) SDG10",
        "shared_interaction" : "interacts with",
        "name" : "SDG6 (interacts with) SDG10",
        "interaction" : "interacts with",
        "Column_3" : 7,
        "SUID" : 213,
        "selected" : false
      },
      "selected" : false
    }, {
      "data" : {
        "id" : "212",
        "source" : "132",
        "target" : "124",
        "EdgeBetweenness" : 2.68571429,
        "shared_name" : "SDG6 (interacts with) SDG1",
        "shared_interaction" : "interacts with",
        "name" : "SDG6 (interacts with) SDG1",
        "interaction" : "interacts with",
        "Column_3" : 18,
        "SUID" : 212,
        "selected" : false
      },
      "selected" : false
    }, {
      "data" : {
        "id" : "207",
        "source" : "131",
        "target" : "130",
        "EdgeBetweenness" : 3.68956044,
        "shared_name" : "SDG4 (interacts with) SDG3",
        "shared_interaction" : "interacts with",
        "name" : "SDG4 (interacts with) SDG3",
        "interaction" : "interacts with",
        "Column_3" : 24,
        "SUID" : 207,
        "selected" : false
      },
      "selected" : false
    }, {
      "data" : {
        "id" : "206",
        "source" : "131",
        "target" : "129",
        "EdgeBetweenness" : 2.33333333,
        "shared_name" : "SDG4 (interacts with) SDG2",
        "shared_interaction" : "interacts with",
        "name" : "SDG4 (interacts with) SDG2",
        "interaction" : "interacts with",
        "Column_3" : 5,
        "SUID" : 206,
        "selected" : false
      },
      "selected" : false
    }, {
      "data" : {
        "id" : "205",
        "source" : "131",
        "target" : "128",
        "EdgeBetweenness" : 5.57289377,
        "shared_name" : "SDG4 (interacts with) SDG17",
        "shared_interaction" : "interacts with",
        "name" : "SDG4 (interacts with) SDG17",
        "interaction" : "interacts with",
        "Column_3" : 3,
        "SUID" : 205,
        "selected" : false
      },
      "selected" : false
    }, {
      "data" : {
        "id" : "204",
        "source" : "131",
        "target" : "127",
        "EdgeBetweenness" : 2.33333333,
        "shared_name" : "SDG4 (interacts with) SDG16",
        "shared_interaction" : "interacts with",
        "name" : "SDG4 (interacts with) SDG16",
        "interaction" : "interacts with",
        "Column_3" : 26,
        "SUID" : 204,
        "selected" : false
      },
      "selected" : false
    }, {
      "data" : {
        "id" : "203",
        "source" : "131",
        "target" : "126",
        "EdgeBetweenness" : 4.5,
        "shared_name" : "SDG4 (interacts with) SDG15",
        "shared_interaction" : "interacts with",
        "name" : "SDG4 (interacts with) SDG15",
        "interaction" : "interacts with",
        "Column_3" : 7,
        "SUID" : 203,
        "selected" : false
      },
      "selected" : false
    }, {
      "data" : {
        "id" : "202",
        "source" : "131",
        "target" : "125",
        "EdgeBetweenness" : 2.33333333,
        "shared_name" : "SDG4 (interacts with) SDG10",
        "shared_interaction" : "interacts with",
        "name" : "SDG4 (interacts with) SDG10",
        "interaction" : "interacts with",
        "Column_3" : 34,
        "SUID" : 202,
        "selected" : false
      },
      "selected" : false
    }, {
      "data" : {
        "id" : "201",
        "source" : "131",
        "target" : "124",
        "EdgeBetweenness" : 2.0,
        "shared_name" : "SDG4 (interacts with) SDG1",
        "shared_interaction" : "interacts with",
        "name" : "SDG4 (interacts with) SDG1",
        "interaction" : "interacts with",
        "Column_3" : 83,
        "SUID" : 201,
        "selected" : false
      },
      "selected" : false
    }, {
      "data" : {
        "id" : "195",
        "source" : "130",
        "target" : "129",
        "EdgeBetweenness" : 4.02289377,
        "shared_name" : "SDG3 (interacts with) SDG2",
        "shared_interaction" : "interacts with",
        "name" : "SDG3 (interacts with) SDG2",
        "interaction" : "interacts with",
        "Column_3" : 2,
        "SUID" : 195,
        "selected" : false
      },
      "selected" : false
    }, {
      "data" : {
        "id" : "194",
        "source" : "130",
        "target" : "127",
        "EdgeBetweenness" : 4.02289377,
        "shared_name" : "SDG3 (interacts with) SDG16",
        "shared_interaction" : "interacts with",
        "name" : "SDG3 (interacts with) SDG16",
        "interaction" : "interacts with",
        "Column_3" : 11,
        "SUID" : 194,
        "selected" : false
      },
      "selected" : false
    }, {
      "data" : {
        "id" : "193",
        "source" : "130",
        "target" : "126",
        "EdgeBetweenness" : 5.90384615,
        "shared_name" : "SDG3 (interacts with) SDG15",
        "shared_interaction" : "interacts with",
        "name" : "SDG3 (interacts with) SDG15",
        "interaction" : "interacts with",
        "Column_3" : 1,
        "SUID" : 193,
        "selected" : false
      },
      "selected" : false
    }, {
      "data" : {
        "id" : "192",
        "source" : "130",
        "target" : "125",
        "EdgeBetweenness" : 4.02289377,
        "shared_name" : "SDG3 (interacts with) SDG10",
        "shared_interaction" : "interacts with",
        "name" : "SDG3 (interacts with) SDG10",
        "interaction" : "interacts with",
        "Column_3" : 13,
        "SUID" : 192,
        "selected" : false
      },
      "selected" : false
    }, {
      "data" : {
        "id" : "191",
        "source" : "130",
        "target" : "124",
        "EdgeBetweenness" : 3.68956044,
        "shared_name" : "SDG3 (interacts with) SDG1",
        "shared_interaction" : "interacts with",
        "name" : "SDG3 (interacts with) SDG1",
        "interaction" : "interacts with",
        "Column_3" : 25,
        "SUID" : 191,
        "selected" : false
      },
      "selected" : false
    }, {
      "data" : {
        "id" : "184",
        "source" : "129",
        "target" : "128",
        "EdgeBetweenness" : 4.57289377,
        "shared_name" : "SDG2 (interacts with) SDG17",
        "shared_interaction" : "interacts with",
        "name" : "SDG2 (interacts with) SDG17",
        "interaction" : "interacts with",
        "Column_3" : 1,
        "SUID" : 184,
        "selected" : false
      },
      "selected" : false
    }, {
      "data" : {
        "id" : "183",
        "source" : "129",
        "target" : "127",
        "EdgeBetweenness" : 2.0,
        "shared_name" : "SDG2 (interacts with) SDG16",
        "shared_interaction" : "interacts with",
        "name" : "SDG2 (interacts with) SDG16",
        "interaction" : "interacts with",
        "Column_3" : 6,
        "SUID" : 183,
        "selected" : false
      },
      "selected" : false
    }, {
      "data" : {
        "id" : "182",
        "source" : "129",
        "target" : "125",
        "EdgeBetweenness" : 2.0,
        "shared_name" : "SDG2 (interacts with) SDG10",
        "shared_interaction" : "interacts with",
        "name" : "SDG2 (interacts with) SDG10",
        "interaction" : "interacts with",
        "Column_3" : 10,
        "SUID" : 182,
        "selected" : false
      },
      "selected" : false
    }, {
      "data" : {
        "id" : "181",
        "source" : "129",
        "target" : "124",
        "EdgeBetweenness" : 2.33333333,
        "shared_name" : "SDG2 (interacts with) SDG1",
        "shared_interaction" : "interacts with",
        "name" : "SDG2 (interacts with) SDG1",
        "interaction" : "interacts with",
        "Column_3" : 7,
        "SUID" : 181,
        "selected" : false
      },
      "selected" : false
    }, {
      "data" : {
        "id" : "176",
        "source" : "128",
        "target" : "127",
        "EdgeBetweenness" : 4.57289377,
        "shared_name" : "SDG17 (interacts with) SDG16",
        "shared_interaction" : "interacts with",
        "name" : "SDG17 (interacts with) SDG16",
        "interaction" : "interacts with",
        "Column_3" : 2,
        "SUID" : 176,
        "selected" : false
      },
      "selected" : false
    }, {
      "data" : {
        "id" : "175",
        "source" : "128",
        "target" : "125",
        "EdgeBetweenness" : 4.57289377,
        "shared_name" : "SDG17 (interacts with) SDG10",
        "shared_interaction" : "interacts with",
        "name" : "SDG17 (interacts with) SDG10",
        "interaction" : "interacts with",
        "Column_3" : 2,
        "SUID" : 175,
        "selected" : false
      },
      "selected" : false
    }, {
      "data" : {
        "id" : "174",
        "source" : "128",
        "target" : "124",
        "EdgeBetweenness" : 5.57289377,
        "shared_name" : "SDG17 (interacts with) SDG1",
        "shared_interaction" : "interacts with",
        "name" : "SDG17 (interacts with) SDG1",
        "interaction" : "interacts with",
        "Column_3" : 1,
        "SUID" : 174,
        "selected" : false
      },
      "selected" : false
    }, {
      "data" : {
        "id" : "165",
        "source" : "127",
        "target" : "125",
        "EdgeBetweenness" : 2.0,
        "shared_name" : "SDG16 (interacts with) SDG10",
        "shared_interaction" : "interacts with",
        "name" : "SDG16 (interacts with) SDG10",
        "interaction" : "interacts with",
        "Column_3" : 27,
        "SUID" : 165,
        "selected" : false
      },
      "selected" : false
    }, {
      "data" : {
        "id" : "164",
        "source" : "127",
        "target" : "124",
        "EdgeBetweenness" : 2.33333333,
        "shared_name" : "SDG16 (interacts with) SDG1",
        "shared_interaction" : "interacts with",
        "name" : "SDG16 (interacts with) SDG1",
        "interaction" : "interacts with",
        "Column_3" : 27,
        "SUID" : 164,
        "selected" : false
      },
      "selected" : false
    }, {
      "data" : {
        "id" : "158",
        "source" : "126",
        "target" : "124",
        "EdgeBetweenness" : 4.5,
        "shared_name" : "SDG15 (interacts with) SDG1",
        "shared_interaction" : "interacts with",
        "name" : "SDG15 (interacts with) SDG1",
        "interaction" : "interacts with",
        "Column_3" : 3,
        "SUID" : 158,
        "selected" : false
      },
      "selected" : false
    }, {
      "data" : {
        "id" : "148",
        "source" : "125",
        "target" : "124",
        "EdgeBetweenness" : 2.33333333,
        "shared_name" : "SDG10 (interacts with) SDG1",
        "shared_interaction" : "interacts with",
        "name" : "SDG10 (interacts with) SDG1",
        "interaction" : "interacts with",
        "Column_3" : 29,
        "SUID" : 148,
        "selected" : false
      },
      "selected" : false
    } ]
  }
}
