# Supplementary material for: Data-driven multilayer complex networks of sustainable development goals
Source: Data Brief. 2019 May 23;25:104049. doi: 10.1016/j.dib.2019.104049 (PMC6554224; doi:10.1016/j.dib.2019.104049)
Supplement: Multimedia component 3 [file mmc3.zip › Fig5B.cyjs]

{
  "format_version" : "1.0",
  "generated_by" : "cytoscape-3.7.1",
  "target_cytoscapejs_version" : "~2.1",
  "data" : {
    "shared_name" : "GT_TG.txt",
    "name" : "Fig5B_Goal_Goal_Network_ICSU",
    "SUID" : 405,
    "__Annotations" : [ ],
    "selected" : true
  },
  "elements" : {
    "nodes" : [ {
      "data" : {
        "id" : "426",
        "ClosenessCentrality" : 0.6875,
        "Eccentricity" : 2,
        "Degree" : 6,
        "PartnerOfMultiEdgedNodePairs" : 0,
        "ClusteringCoefficient" : 0.13333333,
        "Radiality" : 0.84848485,
        "Stress" : 58,
        "TopologicalCoefficient" : 0.375,
        "shared_name" : "SDG14",
        "BetweennessCentrality" : 0.29090909,
        "NumberOfUndirectedEdges" : 0,
        "name" : "SDG14",
        "SelfLoops" : 0,
        "SUID" : 426,
        "IsSingleNode" : false,
        "NumberOfDirectedEdges" : 6,
        "AverageShortestPathLength" : 1.45454545,
        "selected" : false,
        "NeighborhoodConnectivity" : 3.5
      },
      "position" : {
        "x" : -88.76129313827639,
        "y" : -0.7180957794189453
      },
      "selected" : false
    }, {
      "data" : {
        "id" : "425",
        "ClosenessCentrality" : 0.57894737,
        "Eccentricity" : 2,
        "Degree" : 3,
        "PartnerOfMultiEdgedNodePairs" : 0,
        "ClusteringCoefficient" : 0.66666667,
        "Radiality" : 0.75757576,
        "Stress" : 4,
        "TopologicalCoefficient" : 0.60606061,
        "shared_name" : "SDG1",
        "BetweennessCentrality" : 0.00909091,
        "NumberOfUndirectedEdges" : 0,
        "name" : "SDG1",
        "SelfLoops" : 0,
        "SUID" : 425,
        "IsSingleNode" : false,
        "NumberOfDirectedEdges" : 3,
        "AverageShortestPathLength" : 1.72727273,
        "selected" : false,
        "NeighborhoodConnectivity" : 6.66666667
      },
      "position" : {
        "x" : -42.14771270751953,
        "y" : 98.93256541610842
      },
      "selected" : false
    }, {
      "data" : {
        "id" : "424",
        "ClosenessCentrality" : 0.78571429,
        "Eccentricity" : 2,
        "Degree" : 8,
        "PartnerOfMultiEdgedNodePairs" : 0,
        "ClusteringCoefficient" : 0.25,
        "Radiality" : 0.90909091,
        "Stress" : 76,
        "TopologicalCoefficient" : 0.36111111,
        "shared_name" : "SDG2",
        "BetweennessCentrality" : 0.45454545,
        "NumberOfUndirectedEdges" : 0,
        "name" : "SDG2",
        "SelfLoops" : 0,
        "SUID" : 424,
        "IsSingleNode" : false,
        "NumberOfDirectedEdges" : 8,
        "AverageShortestPathLength" : 1.27272727,
        "selected" : false,
        "NeighborhoodConnectivity" : 3.5
      },
      "position" : {
        "x" : 40.68154200063401,
        "y" : 37.710741027542895
      },
      "selected" : false
    }, {
      "data" : {
        "id" : "423",
        "ClosenessCentrality" : 0.64705882,
        "Eccentricity" : 3,
        "Degree" : 6,
        "PartnerOfMultiEdgedNodePairs" : 0,
        "ClusteringCoefficient" : 0.4,
        "Radiality" : 0.81818182,
        "Stress" : 24,
        "TopologicalCoefficient" : 0.41666667,
        "shared_name" : "SDG7",
        "BetweennessCentrality" : 0.1,
        "NumberOfUndirectedEdges" : 0,
        "name" : "SDG7",
        "SelfLoops" : 0,
        "SUID" : 423,
        "IsSingleNode" : false,
        "NumberOfDirectedEdges" : 6,
        "AverageShortestPathLength" : 1.54545455,
        "selected" : false,
        "NeighborhoodConnectivity" : 4.16666667
      },
      "position" : {
        "x" : 38.97023702242319,
        "y" : -28.607770374763334
      },
      "selected" : false
    }, {
      "data" : {
        "id" : "422",
        "ClosenessCentrality" : 0.47826087,
        "Eccentricity" : 3,
        "Degree" : 2,
        "PartnerOfMultiEdgedNodePairs" : 0,
        "ClusteringCoefficient" : 0.0,
        "Radiality" : 0.63636364,
        "Stress" : 4,
        "TopologicalCoefficient" : 0.75,
        "shared_name" : "SDG11",
        "BetweennessCentrality" : 0.00909091,
        "NumberOfUndirectedEdges" : 0,
        "name" : "SDG11",
        "SelfLoops" : 0,
        "SUID" : 422,
        "IsSingleNode" : false,
        "NumberOfDirectedEdges" : 2,
        "AverageShortestPathLength" : 2.09090909,
        "selected" : false,
        "NeighborhoodConnectivity" : 5.5
      },
      "position" : {
        "x" : -134.30299686994698,
        "y" : -50.524804696344916
      },
      "selected" : false
    }, {
      "data" : {
        "id" : "421",
        "ClosenessCentrality" : 0.61111111,
        "Eccentricity" : 3,
        "Degree" : 5,
        "PartnerOfMultiEdgedNodePairs" : 0,
        "ClusteringCoefficient" : 0.4,
        "Radiality" : 0.78787879,
        "Stress" : 24,
        "TopologicalCoefficient" : 0.48888889,
        "shared_name" : "SDG3",
        "BetweennessCentrality" : 0.1,
        "NumberOfUndirectedEdges" : 0,
        "name" : "SDG3",
        "SelfLoops" : 0,
        "SUID" : 421,
        "IsSingleNode" : false,
        "NumberOfDirectedEdges" : 5,
        "AverageShortestPathLength" : 1.63636364,
        "selected" : false,
        "NeighborhoodConnectivity" : 4.6
      },
      "position" : {
        "x" : -29.00460557365767,
        "y" : -45.85177912426013
      },
      "selected" : false
    }, {
      "data" : {
        "id" : "420",
        "ClosenessCentrality" : 0.42307692,
        "Eccentricity" : 3,
        "Degree" : 1,
        "PartnerOfMultiEdgedNodePairs" : 0,
        "ClusteringCoefficient" : 0.0,
        "Radiality" : 0.54545455,
        "Stress" : 0,
        "TopologicalCoefficient" : 0.0,
        "shared_name" : "SDG12",
        "BetweennessCentrality" : 0.0,
        "NumberOfUndirectedEdges" : 0,
        "name" : "SDG12",
        "SelfLoops" : 0,
        "SUID" : 420,
        "IsSingleNode" : false,
        "NumberOfDirectedEdges" : 1,
        "AverageShortestPathLength" : 2.36363636,
        "selected" : false,
        "NeighborhoodConnectivity" : 6.0
      },
      "position" : {
        "x" : -87.24000015541986,
        "y" : -102.53609189036393
      },
      "selected" : false
    }, {
      "data" : {
        "id" : "419",
        "ClosenessCentrality" : 0.61111111,
        "Eccentricity" : 2,
        "Degree" : 4,
        "PartnerOfMultiEdgedNodePairs" : 0,
        "ClusteringCoefficient" : 0.66666667,
        "Radiality" : 0.78787879,
        "Stress" : 8,
        "TopologicalCoefficient" : 0.56818182,
        "shared_name" : "SDG13",
        "BetweennessCentrality" : 0.01818182,
        "NumberOfUndirectedEdges" : 0,
        "name" : "SDG13",
        "SelfLoops" : 0,
        "SUID" : 419,
        "IsSingleNode" : false,
        "NumberOfDirectedEdges" : 4,
        "AverageShortestPathLength" : 1.63636364,
        "selected" : false,
        "NeighborhoodConnectivity" : 6.25
      },
      "position" : {
        "x" : -36.24205561996584,
        "y" : 37.79816818237305
      },
      "selected" : false
    }, {
      "data" : {
        "id" : "418",
        "ClosenessCentrality" : 0.52380952,
        "Eccentricity" : 3,
        "Degree" : 3,
        "PartnerOfMultiEdgedNodePairs" : 0,
        "ClusteringCoefficient" : 0.33333333,
        "Radiality" : 0.6969697,
        "Stress" : 8,
        "TopologicalCoefficient" : 0.66666667,
        "shared_name" : "SDG8",
        "BetweennessCentrality" : 0.01818182,
        "NumberOfUndirectedEdges" : 0,
        "name" : "SDG8",
        "SelfLoops" : 0,
        "SUID" : 418,
        "IsSingleNode" : false,
        "NumberOfDirectedEdges" : 3,
        "AverageShortestPathLength" : 1.90909091,
        "selected" : false,
        "NeighborhoodConnectivity" : 5.66666667
      },
      "position" : {
        "x" : -11.022702782038948,
        "y" : -106.17691571408545
      },
      "selected" : false
    }, {
      "data" : {
        "id" : "417",
        "ClosenessCentrality" : 0.45833333,
        "Eccentricity" : 3,
        "Degree" : 1,
        "PartnerOfMultiEdgedNodePairs" : 0,
        "ClusteringCoefficient" : 0.0,
        "Radiality" : 0.60606061,
        "Stress" : 0,
        "TopologicalCoefficient" : 0.0,
        "shared_name" : "SDG15",
        "BetweennessCentrality" : 0.0,
        "NumberOfUndirectedEdges" : 0,
        "name" : "SDG15",
        "SelfLoops" : 0,
        "SUID" : 417,
        "IsSingleNode" : false,
        "NumberOfDirectedEdges" : 1,
        "AverageShortestPathLength" : 2.18181818,
        "selected" : false,
        "NeighborhoodConnectivity" : 8.0
      },
      "position" : {
        "x" : 122.5574815666219,
        "y" : 75.99161861568666
      },
      "selected" : false
    }, {
      "data" : {
        "id" : "416",
        "ClosenessCentrality" : 0.45833333,
        "Eccentricity" : 3,
        "Degree" : 1,
        "PartnerOfMultiEdgedNodePairs" : 0,
        "ClusteringCoefficient" : 0.0,
        "Radiality" : 0.60606061,
        "Stress" : 0,
        "TopologicalCoefficient" : 0.0,
        "shared_name" : "SDG5",
        "BetweennessCentrality" : 0.0,
        "NumberOfUndirectedEdges" : 0,
        "name" : "SDG5",
        "SelfLoops" : 0,
        "SUID" : 416,
        "IsSingleNode" : false,
        "NumberOfDirectedEdges" : 1,
        "AverageShortestPathLength" : 2.18181818,
        "selected" : false,
        "NeighborhoodConnectivity" : 8.0
      },
      "position" : {
        "x" : 48.4549098936007,
        "y" : 125.18534557457224
      },
      "selected" : false
    }, {
      "data" : {
        "id" : "415",
        "ClosenessCentrality" : 0.5,
        "Eccentricity" : 3,
        "Degree" : 2,
        "PartnerOfMultiEdgedNodePairs" : 0,
        "ClusteringCoefficient" : 1.0,
        "Radiality" : 0.66666667,
        "Stress" : 0,
        "TopologicalCoefficient" : 0.77777778,
        "shared_name" : "SDG6",
        "BetweennessCentrality" : 0.0,
        "NumberOfUndirectedEdges" : 0,
        "name" : "SDG6",
        "SelfLoops" : 0,
        "SUID" : 415,
        "IsSingleNode" : false,
        "NumberOfDirectedEdges" : 2,
        "AverageShortestPathLength" : 2.0,
        "selected" : false,
        "NeighborhoodConnectivity" : 7.0
      },
      "position" : {
        "x" : 118.73999285124802,
        "y" : -11.471825921355844
      },
      "selected" : false
    } ],
    "edges" : [ {
      "data" : {
        "id" : "468",
        "source" : "426",
        "target" : "425",
        "EdgeBetweenness" : 8.66666667,
        "shared_name" : "SDG14 (interacts with) SDG1",
        "shared_interaction" : "interacts with",
        "name" : "SDG14 (interacts with) SDG1",
        "interaction" : "interacts with",
        "Column_3" : 13,
        "SUID" : 468,
        "selected" : false
      },
      "selected" : false
    }, {
      "data" : {
        "id" : "467",
        "source" : "426",
        "target" : "422",
        "EdgeBetweenness" : 12.66666667,
        "shared_name" : "SDG14 (interacts with) SDG11",
        "shared_interaction" : "interacts with",
        "name" : "SDG14 (interacts with) SDG11",
        "interaction" : "interacts with",
        "Column_3" : 15,
        "SUID" : 467,
        "selected" : false
      },
      "selected" : false
    }, {
      "data" : {
        "id" : "466",
        "source" : "426",
        "target" : "420",
        "EdgeBetweenness" : 22.0,
        "shared_name" : "SDG14 (interacts with) SDG12",
        "shared_interaction" : "interacts with",
        "name" : "SDG14 (interacts with) SDG12",
        "interaction" : "interacts with",
        "Column_3" : 11,
        "SUID" : 466,
        "selected" : false
      },
      "selected" : false
    }, {
      "data" : {
        "id" : "465",
        "source" : "426",
        "target" : "419",
        "EdgeBetweenness" : 8.33333333,
        "shared_name" : "SDG14 (interacts with) SDG13",
        "shared_interaction" : "interacts with",
        "name" : "SDG14 (interacts with) SDG13",
        "interaction" : "interacts with",
        "Column_3" : 24,
        "SUID" : 465,
        "selected" : false
      },
      "selected" : false
    }, {
      "data" : {
        "id" : "464",
        "source" : "426",
        "target" : "424",
        "EdgeBetweenness" : 23.66666667,
        "shared_name" : "SDG14 (interacts with) SDG2",
        "shared_interaction" : "interacts with",
        "name" : "SDG14 (interacts with) SDG2",
        "interaction" : "interacts with",
        "Column_3" : 6,
        "SUID" : 464,
        "selected" : false
      },
      "selected" : false
    }, {
      "data" : {
        "id" : "463",
        "source" : "426",
        "target" : "418",
        "EdgeBetweenness" : 10.66666667,
        "shared_name" : "SDG14 (interacts with) SDG8",
        "shared_interaction" : "interacts with",
        "name" : "SDG14 (interacts with) SDG8",
        "interaction" : "interacts with",
        "Column_3" : 12,
        "SUID" : 463,
        "selected" : false
      },
      "selected" : false
    }, {
      "data" : {
        "id" : "461",
        "source" : "425",
        "target" : "424",
        "EdgeBetweenness" : 8.66666667,
        "shared_name" : "SDG1 (interacts with) SDG2",
        "shared_interaction" : "interacts with",
        "name" : "SDG1 (interacts with) SDG2",
        "interaction" : "interacts with",
        "Column_3" : 8,
        "SUID" : 461,
        "selected" : false
      },
      "selected" : false
    }, {
      "data" : {
        "id" : "460",
        "source" : "425",
        "target" : "423",
        "EdgeBetweenness" : 6.66666667,
        "shared_name" : "SDG1 (interacts with) SDG7",
        "shared_interaction" : "interacts with",
        "name" : "SDG1 (interacts with) SDG7",
        "interaction" : "interacts with",
        "Column_3" : 5,
        "SUID" : 460,
        "selected" : false
      },
      "selected" : false
    }, {
      "data" : {
        "id" : "458",
        "source" : "424",
        "target" : "419",
        "EdgeBetweenness" : 7.66666667,
        "shared_name" : "SDG2 (interacts with) SDG13",
        "shared_interaction" : "interacts with",
        "name" : "SDG2 (interacts with) SDG13",
        "interaction" : "interacts with",
        "Column_3" : 9,
        "SUID" : 458,
        "selected" : false
      },
      "selected" : false
    }, {
      "data" : {
        "id" : "456",
        "source" : "424",
        "target" : "417",
        "EdgeBetweenness" : 22.0,
        "shared_name" : "SDG2 (interacts with) SDG15",
        "shared_interaction" : "interacts with",
        "name" : "SDG2 (interacts with) SDG15",
        "interaction" : "interacts with",
        "Column_3" : 13,
        "SUID" : 456,
        "selected" : false
      },
      "selected" : false
    }, {
      "data" : {
        "id" : "455",
        "source" : "424",
        "target" : "421",
        "EdgeBetweenness" : 14.66666667,
        "shared_name" : "SDG2 (interacts with) SDG3",
        "shared_interaction" : "interacts with",
        "name" : "SDG2 (interacts with) SDG3",
        "interaction" : "interacts with",
        "Column_3" : 12,
        "SUID" : 455,
        "selected" : false
      },
      "selected" : false
    }, {
      "data" : {
        "id" : "454",
        "source" : "424",
        "target" : "416",
        "EdgeBetweenness" : 22.0,
        "shared_name" : "SDG2 (interacts with) SDG5",
        "shared_interaction" : "interacts with",
        "name" : "SDG2 (interacts with) SDG5",
        "interaction" : "interacts with",
        "Column_3" : 3,
        "SUID" : 454,
        "selected" : false
      },
      "selected" : false
    }, {
      "data" : {
        "id" : "453",
        "source" : "424",
        "target" : "415",
        "EdgeBetweenness" : 14.33333333,
        "shared_name" : "SDG2 (interacts with) SDG6",
        "shared_interaction" : "interacts with",
        "name" : "SDG2 (interacts with) SDG6",
        "interaction" : "interacts with",
        "Column_3" : 11,
        "SUID" : 453,
        "selected" : false
      },
      "selected" : false
    }, {
      "data" : {
        "id" : "452",
        "source" : "424",
        "target" : "423",
        "EdgeBetweenness" : 9.0,
        "shared_name" : "SDG2 (interacts with) SDG7",
        "shared_interaction" : "interacts with",
        "name" : "SDG2 (interacts with) SDG7",
        "interaction" : "interacts with",
        "Column_3" : 11,
        "SUID" : 452,
        "selected" : false
      },
      "selected" : false
    }, {
      "data" : {
        "id" : "450",
        "source" : "423",
        "target" : "419",
        "EdgeBetweenness" : 5.33333333,
        "shared_name" : "SDG7 (interacts with) SDG13",
        "shared_interaction" : "interacts with",
        "name" : "SDG7 (interacts with) SDG13",
        "interaction" : "interacts with",
        "Column_3" : 6,
        "SUID" : 450,
        "selected" : false
      },
      "selected" : false
    }, {
      "data" : {
        "id" : "448",
        "source" : "423",
        "target" : "421",
        "EdgeBetweenness" : 6.66666667,
        "shared_name" : "SDG7 (interacts with) SDG3",
        "shared_interaction" : "interacts with",
        "name" : "SDG7 (interacts with) SDG3",
        "interaction" : "interacts with",
        "Column_3" : 6,
        "SUID" : 448,
        "selected" : false
      },
      "selected" : false
    }, {
      "data" : {
        "id" : "447",
        "source" : "423",
        "target" : "415",
        "EdgeBetweenness" : 7.66666667,
        "shared_name" : "SDG7 (interacts with) SDG6",
        "shared_interaction" : "interacts with",
        "name" : "SDG7 (interacts with) SDG6",
        "interaction" : "interacts with",
        "Column_3" : 10,
        "SUID" : 447,
        "selected" : false
      },
      "selected" : false
    }, {
      "data" : {
        "id" : "446",
        "source" : "423",
        "target" : "418",
        "EdgeBetweenness" : 8.66666667,
        "shared_name" : "SDG7 (interacts with) SDG8",
        "shared_interaction" : "interacts with",
        "name" : "SDG7 (interacts with) SDG8",
        "interaction" : "interacts with",
        "Column_3" : 17,
        "SUID" : 446,
        "selected" : false
      },
      "selected" : false
    }, {
      "data" : {
        "id" : "444",
        "source" : "422",
        "target" : "421",
        "EdgeBetweenness" : 11.33333333,
        "shared_name" : "SDG11 (interacts with) SDG3",
        "shared_interaction" : "interacts with",
        "name" : "SDG11 (interacts with) SDG3",
        "interaction" : "interacts with",
        "Column_3" : 8,
        "SUID" : 444,
        "selected" : false
      },
      "selected" : false
    }, {
      "data" : {
        "id" : "442",
        "source" : "421",
        "target" : "419",
        "EdgeBetweenness" : 4.66666667,
        "shared_name" : "SDG3 (interacts with) SDG13",
        "shared_interaction" : "interacts with",
        "name" : "SDG3 (interacts with) SDG13",
        "interaction" : "interacts with",
        "Column_3" : 2,
        "SUID" : 442,
        "selected" : false
      },
      "selected" : false
    }, {
      "data" : {
        "id" : "439",
        "source" : "421",
        "target" : "418",
        "EdgeBetweenness" : 6.66666667,
        "shared_name" : "SDG3 (interacts with) SDG8",
        "shared_interaction" : "interacts with",
        "name" : "SDG3 (interacts with) SDG8",
        "interaction" : "interacts with",
        "Column_3" : 28,
        "SUID" : 439,
        "selected" : false
      },
      "selected" : false
    } ]
  }
}
